# Supplementary material for: pH-Responsive PEGylated Niosomal Nanoparticles as an Active-Targeting Cyclophosphamide Delivery System for Gastric Cancer Therapy
Source: Molecules. 2022 Aug 24;27(17):5418. doi: 10.3390/molecules27175418 (PMC9457647; doi:10.3390/molecules27175418)
Supplement: Supplementary file 1 [file molecules-27-05418-s001.zip]

Archive with 1 entries (1 files):
- molecules-1819346-supplementary.pdf
